# Supplementary material for: An Integrated Review of Pesticides and Antibiotics in Agricultural Environments: Occurrence, Cross-Media Transport, and Plant Uptake
Source: Foods. 2026 Apr 20;15(8):1436. doi: 10.3390/foods15081436 (PMC13114842; doi:10.3390/foods15081436)
Supplement: Supplementary file 1 [file foods-15-01436-s001.zip]

Archive with 2 entries (2 files):
- Supplementary materials 1.pdf
- Supplementary materials 2.xlsx
