# Supplementary material for: An Integrated Review of Pesticides and Antibiotics in Agricultural Environments: Occurrence, Cross-Media Transport, and Plant Uptake
Source: Foods. 2026 Apr 20;15(8):1436. doi: 10.3390/foods15081436 (PMC13114842; doi:10.3390/foods15081436)
Supplement: Supplementary file 1 [file foods-15-01436-s001.zip › Supplementary materials 2.xlsx]

## Sheet: Pesticides
	Pesticides	Molecular mass	Solubility - In water at 20 °C at pH 7 (mg l⁻¹)	Melting point (°C)	Boiling point(°C)	Vapour pressure at 20 °C (mPa)	log Kow	Koc (mL g⁻¹)	DT₅₀ (typical)(days)	Global Governance status
	chlorpyrifos	350.58	1.05	42	Decomposes before boiling	1.43	4.7	5509	386	Stockholm Convention; OSPAR; EU Water Framework Directive
	malathion	330.36	148	-20	Decomposes before boiling	3.1	2.75	1800	0.17	-
	cypermethrin	416.3	0.009	41.2	Decomposes before boiling	6.78 X 10-03	5.55	307558	22.1	-
	imidacloprid	255.66	610	144	Decomposes before boiling	4.0 X 10-07	0.57	-	191	-
	tebuconazole	307.82	36	105	Decomposes before boiling	1.30 X 10-03	3.7	-	63	-
	carbendazim	191.21	8	305	Decomposes before boiling	0.09	1.48	-	67	-
	atrazine	215.68	35	175.8	Decomposes before boiling	0.039	2.7	100	75	OSPAR; EU Water Framework Directive
	acetochlor	269.77	282	10.6	172	2.2 X 10-02	4.14	156	14	-
	DDT	354.49	0.006	109	185	0.025	6.91	151000	6200	Rotterdam Convention; Stockholm Convention; OSPAR; EU Water Framework Directive
	chlorantraniliprole	483.15	0.88	209	Decomposes before boiling	6.3 X 10-09	2.86	362	597	-
	hexaconazole	314.21	18	111	-	0.018	3.9	1040	122	-
	bentazone	240.3	7112	139	Decomposes before boiling	0.17	-0.46	55.3	20	-
	diuron	233.09	35.6	157.2	Decomposes before boiling	1.15 X 10-03	2.87	680	146.6	EU Water Framework Directive
	benomyl	290.32	2	Decomposes before melting	Decomposes before boiling	0.005	1.4	1900	67	Rotterdam Convention
	pymetrozine	217.23	270	Decomposes before melting	Decomposes before boiling	4.20 X 10-03	-0.19	-	5	-
	metolachlor	283.79	530	-51.05	406.8	1.7	3.5	120	90	-
	acetamiprid	222.67	2950	98.9	Decomposes before boiling	1.0 X 10-03	0.8	200	1.6	-
	tricyclazole	189.24	596	185.9	Decomposes before boiling	0.027	1.4	169	450	-
	azoxystrobin	403.4	6.7	116	360	1.10 X 10-07	2.5	589	78	-
	difenoconazole	406.26	15	82.5	101	3.33 X 10-05	4.36	-	133	-
	cyantraniliprole	473.72	14.2	224	Decomposes before boiling	5.13 X 10-12	2.02	241	34.4	-
	prothioconazole	344.26	22.5	140.3	No boiling point under normal conditions	7.4 X 10-07	2	1765	14.1	-
	fluxapyroxad	381.31	3.44	156.8	Decomposes before boiling	2.7 X 10-06	3.13	-	183	-

## Sheet: Antibiotics
	Antibiotics	Molecular mass	Solubility - In water at 25 °C (mg/L)	log Kow	pKa at 25 °C	C1	C2	PF1	PF2
	oxytetracycline	460.434	313	-0.9	3.27	Yes	No	-	-
	streptomycin	581.574	12.8	-2.6	11.6	Yes	No	No	Yes
	enrofloxacin	359.395	0.612	0.58	7.24	Yes	Yes	Yes	Yes
	ciprofloxacin	331.341	<1	0.28	6.09	Yes	Yes	Yes	Yes
	kasugamycin	-	-	-	-	-	-	-	-
	norfloxacin	319.331	178000	-1.03	8.77	Yes	Yes	Yes	Yes
	pefloxacin	333.357	11.4	0.27	7.01	Yes	Yes	Yes	Yes
	sulfamethoxazole	253.278	610	0.89	1.97	No	Yes	-	-
	erythromycin	733.927	2	2.6	8.88	Yes	Yes	Yes	No
	amoxicillin	365.404	0.958	0.87	7.22	No	Yes	-	-
	cefalexin	347.389	10	0.65	7.23	No	Yes	-	-
	lincomycin	406.54	freely soluble	0.56	7.97	No	Yes	-	-
	azithromycin	748.985	soluble in ethanol and DSMO, minimally soluble in water	3.03	8.5	Yes	Yes	Yes	No
	tetracycline	444.435	231	-1.3	3.3	Yes	No	-	-
	Criterion 1 (C1): The antimicrobial class is the sole, or one of limited available therapies, to treat serious bacterial infections in people.
	Criterion 2 (C2): The antimicrobial class is used to treat infections caused by bacteria (1) possibly transmitted from non-human sources or (2) with resistance genes from non-human sources.
	Prioritization factor 1 (PF1): The class contains at least one antimicrobial that is BOTH on the WHO EML (7) and is classified as Watch or Reserve on the AWaRe classification list.
	Prioritization factor 2 (PF2): The antimicrobial class is used to treat infections in people for which there is already extensive evidence of transmission of resistant bacteria (e.g., non-typhoidal Salmonella spp.) or resistance genes (e.g., E. coli, Klebsiella spp., S. aureus and Enterococcus spp.) for the particular antimicrobial from non-human sources, and these infections are frequent causes …
